# Supplementary material for: Dataset of Swimming behavioral alterations in Danio rerio by Nemopilema nomurai jellyfish venom
Source: Data Brief. 2021 Jan 8;34:106721. doi: 10.1016/j.dib.2021.106721 (PMC7840851; doi:10.1016/j.dib.2021.106721)
Supplement: Supplementary file 1 — Video 1. Swimming behavioral alterations of Danio rerio upon the treatment of NnV in the range of 0, 10, 30, 100, 300 and 500 µg/g, respectively. The score scale of each fish was determined based on Abramson and Evans (1954). [file mmc1.xlsx]

## Sheet:  Mortality rate
	Supplementary Table 1
	Raw Data for the Mortality rate of NnV-treated Danio rerio through intraperitoneal injection
			Dead fishes (5 fishes / group)
	Dose µg/g		n=1	n=2	n=3		Total no. of fishes		Mortality rate (%)
	0		0	0	0		0		0
	10		0	0	0		0		0
	30		1	2	0		3		20
	100		2	2	2		6		40
	300		2	3	1		6		40
	500		2	2	3		7		46.6
	700		3	3	3		9		60
	900		5	5	5		15		100
	1100		5	5	5		15		100
	1300		5	5	5		15		100

## Sheet: swimming behavior
Supplementary Table 2
Raw Data for the Effects of NnV on the swimming behavior of Danio rerio
n=1			NnV (µg/g)												NnV (µg/g)
	0	10	30	100	300	500						0	10	30	100	300	500
Fish 1	6	4	4	2	2	0					n=1	5.6	3.6	3.6	1.6	1.2	0.4
Fish 2	6	4	4	2	2	2					n=2	5.2	3.6	3.6	1.2	1.2	0.4
Fish 3	6	4	4	2	0	0					n=3	6	4	3.2	1.6	1.6	0
Fish 4	6	4	2	2	0	0					Mean	5.6	3.73333	3.46667	1.46667	1.33333	0.266667
Fish 5	4	2	4	0	2	0					STD.DEV	0.326599	0.188562	0.188562	0.188562	0.188562	0.188562
Mean	5.6	3.6	3.6	1.6	1.2	0.4
SD	0.8	0.8	0.8	0.8	0.979796	0.8			Table Analyzed	Data 1
									One-way analysis of variance
n=2			NnV (µg/g)						P value	< 0.0001
	0	10	30	100	300	500			P value summary	***
Fish 1	6	4	4	2	2	0			Are means signif. different? (P < 0.05)	Yes
Fish 2	6	2	4	0	2	0			Number of groups	6
Fish 3	4	4	2	0	0	0			F	163.3
Fish 4	4	4	4	2	0	2			R squared	0.9855
Fish 5	6	4	4	2	2	0
Mean	5.2	3.6	3.6	1.2	1.2	0.4			ANOVA Table	SS	df	MS
SD	1.2	0.8	1.49666	0.979796	0.979796	0.8			Treatment (between columns)	58.07	5	11.61
									Residual (within columns)	0.8533	12	0.07111
n=2			NnV (µg/g)						Total	58.92	17
	0	10	30	100	300	500
Fish 1	6	4	4	2	2	0			Dunnett's Multiple Comparison Test	Mean Diff.	q	Significant? P < 0.05?	Summary	95% CI of diff
Fish 2	6	4	4	2	2	0			0 vs 10	1.867	8.573	Yes	***	1.235 to 2.498
Fish 3	6	4	4	2	0	0			0 vs 30	2.133	9.798	Yes	***	1.502 to 2.765
Fish 4	6	4	2	0	4	0			0 vs 100	4.133	18.98	Yes	***	3.502 to 4.765
Fish 5	6	4	4	2	0	0			0 vs 300	4.267	19.6	Yes	***	3.635 to 4.898
Mean	6	4	3.6	1.6	1.6	0			0 vs 500	5.333	24.49	Yes	***	4.702 to 5.965
SD	0	0	0.8	0.8	1.49666	0
