# Supplementary material for: Dataset of Swimming behavioral alterations in Danio rerio by Nemopilema nomurai jellyfish venom
Source: Data Brief. 2021 Jan 8;34:106721. doi: 10.1016/j.dib.2021.106721 (PMC7840851; doi:10.1016/j.dib.2021.106721)
Supplement: Supplementary file 2 [file mmc2.zip]

Archive with 6 entries (6 files):
- Swimming behavior video/NnV_0 micro gram.mp4
- Swimming behavior video/NnV_10 micro gram.mp4
- Swimming behavior video/NnV_100 micro gram.mp4
- Swimming behavior video/NnV_30 micro gram.mp4
- Swimming behavior video/NnV_300 micro gram.mp4
- Swimming behavior video/NnV_500 micro gram.mp4
